# Supplementary material for: Plant-Based Ingredients Utilized as Fat Replacers and Natural Antimicrobial Agents in Beef Burgers
Source: Foods. 2024 Oct 11;13(20):3229. doi: 10.3390/foods13203229 (PMC11507565; doi:10.3390/foods13203229)
Supplement: Supplementary file 1 [file foods-13-03229-s001.zip]

Archive with 1 entries (1 files):
- foods-3214292-supplementary.pdf
